# Supplementary material for: Sleep drive, not total sleep amount, increases seizure risk
Source: Nat Commun. 2025 Jul 29;16:6967. doi: 10.1038/s41467-025-62311-x (PMC12307685; doi:10.1038/s41467-025-62311-x)
Supplement: Supplementary file 9 — Source Data [file 41467_2025_62311_MOESM9_ESM.xlsx]

## Sheet: 1b
Time		Control
13:11:00		29	28	23	1	18	25	21	25			30	30	30	25	26	30	15	29	26	6	0	30	18	1	13	21	23	14	26	26	28	30	0	0	17	24	0	23	1	1	9	25	29	30	26	30	14	30
13:41:00		25	3	22	25	11	0	19	21			30	20	30	30	29	15	10	23	21	0	16	30	27	1	0	30	30	21	23	19	23	29	0	0	29	14	14	7	0	22	17	20	24	25	28	27	8	27
14:11:00		30	0	22	25	9	0	22	30			27	15	23	30	30	6	0	30	22	0	21	30	24	26	8	26	30	6	5	29	27	26	0	2	17	24	13	11	0	18	23	16	22	30	30	23	22	30
14:41:00		22	0	27	26	15	6	30	19			30	8	30	27	23	26	0	17	30	21	16	30	21	19	30	11	26	16	14	29	14	23	0	24	17	15	27	6	5	20	27	20	14	29	28	7	18	30
15:11:00		22	0	22	23	14	16	3	24			30	16	30	30	18	0	6	13	8	17	26	29	13	20	26	10	6	11	0	29	0	28	0	20	17	24	29	0	8	16	30	22	30	28	30	23	30	25
15:41:00		3	0	23	5	24	10	27	30			30	29	30	30	29	14	0	28	19	28	26	30	5	25	25	11	13	11	0	29	12	22	0	25	7	21	25	5	20	1	26	10	28	23	8	21	18	29
16:11:00		17	0	16	30	22	7	30	28			24	24	22	30	29	24	5	24	18	14	14	28	4	16	18	21	21	14	25	27	14	25	5	24	20	18	26	8	0	12	22	9	30	30	5	27	5	30
16:41:00		18	0	28	30	24	17	21	30			30	29	28	30	28	30	7	22	27	24	28	29	3	25	19	24	29	11	29	19	10	27	6	25	14	23	24	8	16	30	13	24	19	30	0	24	10	29
17:11:00		14	0	27	20	8	14	18	30			23	22	30	30	10	30	7	26	30	21	29	27	24	22	14	27	17	20	10	6	12	20	10	30	29	23	27	0	4	22	20	18	25	26	0	20	0	19
17:41:00		22	10	27	8	19	16	22	30			30	27	30	30	27	30	8	6	30	0	30	29	18	27	25	30	27	9	20	22	11	19	0	30	30	21	27	22	6	24	21	28	16	23	4	10	0	30
18:11:00		22	0	29	30	12	7	0	30			29	25	21	30	30	29	7	29	26	10	18	24	23	28	30	30	24	0	5	29	6	26	0	30	30	18	28	5	10	22	7	23	14	30	29	10	0	30
18:41:00		25	15	27	28	21	0	21	30			24	12	30	30	26	22	8	30	21	15	25	17	30	19	30	10	26	7	14	25	5	6	0	30	28	26	29	0	12	28	4	5	0	30	28	24	0	26
19:11:00		23	0	28	17	14	8	10	30			27	16	30	30	28	25	8	21	26	8	21	29	11	23	25	12	30	0	0	22	11	0	0	28	12	29	29	21	13	27	0	0	0	21	5	4	0	28
19:41:00		0	0	26	5	5	0	18	30			30	0	26	30	30	27	0	29	29	0	4	17	11	0	20	21	5	0	0	26	9	0	0	30	19	29	22	12	12	24	0	0	0	30	0	0	0	30
20:11:00		6	0	9	18	19	0	13	16			20	0	30	30	19	14	0	16	17	0	0	8	12	7	24	29	0	0	0	15	12	0	0	17	12	30	29	13	0	28	0	0	0	30	0	0	0	27
20:41:00		0	0	0	16	19	0	5	11			0	0	30	27	0	3	0	0	18	0	0	10	0	0	5	21	0	0	0	7	8	0	0	8	6	10	8	5	9	27	0	5	0	30	0	0	0	29
21:11:00		0	0	0	0	0	0	6	0			0	0	12	9	0	0	3	3	0	0	0	0	0	0	0	0	0	6	0	20	0	0	0	4	0	13	0	6	8	16	0	0	0	13	0	0	0	7
21:41:00		0	7	0	0	0	0	14	4			12	19	0	16	0	0	30	30	0	0	0	9	0	0	0	0	0	25	0	30	13	0	0	5	0	0	0	0	0	0	13	15	0	0	0	26	0	0
22:11:00		0	29	0	6	23	25	30	25			30	30	30	30	3	0	30	30	24	3	17	30	0	1	0	28	0	17	13	30	30	0	2	0	21	7	0	3	0	19	30	29	29	0	0	30	14	23
22:41:00		18	30	26	30	23	29	25	30			30	30	30	30	30	0	30	30	30	25	30	30	0	30	18	30	0	26	30	25	30	6	6	0	30	30	0	18	0	29	30	30	30	28	0	30	30	30
23:11:00		30	30	29	30	29	30	24	30			30	30	30	30	30	0	30	30	30	28	30	30	0	30	30	30	28	17	30	30	30	30	22	29	30	27	18	30	0	30	30	30	30	30	21	30	30	30
23:41:00		30	19	30	30	28	24	30	30			30	30	30	30	30	8	30	30	30	29	30	30	0	30	30	30	29	30	30	28	30	30	12	30	30	30	30	30	0	30	30	28	30	30	30	30	30	30
0:11:00		30	30	30	30	26	25	25	27			30	24	30	30	21	30	30	30	30	30	30	30	0	30	30	14	30	22	30	26	24	30	13	30	30	30	30	30	0	30	29	29	30	30	30	30	30	30
0:41:00		25	28	28	30	27	28	28	30			30	20	30	30	29	30	30	30	30	30	30	30	0	30	30	30	29	30	30	30	30	30	18	28	30	20	30	30	0	25	30	30	30	30	30	30	30	30
1:11:00		14	30	30	27	9	30	30	30			25	30	30	30	30	30	30	30	30	30	30	30	0	19	30	30	30	14	29	25	22	30	16	30	30	30	28	29	5	20	30	30	30	29	30	30	21	29
1:41:00		30	30	24	30	30	25	0	30			30	30	30	30	30	30	30	30	30	30	30	30	0	24	30	30	29	14	24	25	30	30	19	30	30	30	30	14	9	30	30	30	30	21	30	30	30	30
2:11:00		30	30	30	30	30	28	30	30			30	30	30	30	20	30	30	30	30	30	30	30	6	30	28	30	30	28	28	30	26	30	14	30	30	30	30	30	12	30	30	30	30	30	29	30	30	17
2:41:00		30	6	30	29	22	28	21	30			30	17	30	30	30	11	30	30	19	30	30	30	8	30	0	15	30	24	30	28	30	29	21	30	30	30	30	30	25	30	16	28	30	3	30	29	29	24
3:11:00		30	26	30	30	30	30	28	18			29	28	28	30	30	12	30	20	30	30	29	28	6	30	24	30	30	29	30	24	30	18	15	30	26	21	30	30	16	30	13	30	30	30	30	30	30	30
3:41:00		30	30	30	27	27	22	12	28			29	30	26	30	30	0	29	26	30	30	30	30	0	30	30	30	30	30	30	27	30	29	30	30	29	29	28	30	27	30	30	30	30	30	30	30	30	27
4:11:00		19	30	14	30	30	30	27	28			29	30	30	30	27	29	30	29	30	30	27	30	5	27	30	30	11	30	30	30	30	29	20	30	30	30	30	30	16	30	30	30	30	30	30	30	30	30
4:41:00		23	30	18	30	30	29	19	28			30	30	30	17	30	18	30	30	30	26	30	30	21	15	29	30	30	30	30	21	21	30	19	30	30	29	30	30	30	30	30	26	30	30	30	30	30	28
5:11:00		30	30	30	30	30	30	26	30			30	25	30	30	28	30	30	25	30	23	30	30	30	30	30	30	28	18	30	22	30	30	24	30	30	30	30	30	30	23	27	24	30	30	30	29	28	30
5:41:00		30	26	30	30	30	25	30	30			30	28	30	30	29	30	30	21	8	30	30	30	30	30	30	18	30	30	30	30	28	30	7	30	30	30	30	30	30	21	18	29	30	19	30	30	30	29
6:11:00		30	18	30	30	11	30	30	30			30	30	30	30	29	30	23	30	30	30	30	30	21	30	30	30	30	26	30	23	30	18	30	30	30	29	30	29	30	29	30	29	30	30	30	30	30	30
6:41:00		30	29	30	30	30	30	9	30			18	30	30	30	26	30	9	26	30	30	14	30	25	6	30	30	30	30	30	16	27	0	22	30	30	13	11	29	30	29	30	22	30	30	30	30	21	30
7:11:00		30	29	30	30	30	30	11	30			30	30	15	30	27	18	22	26	30	30	25	30	29	18	6	30	13	30	30	28	30	0	25	30	30	30	23	27	30	30	30	23	30	30	30	30	26	19
7:41:00		12	12	26	30	30	29	29	19			19	30	29	19	29	29	30	16	30	17	30	30	30	30	5	30	30	20	30	19	30	14	30	30	30	30	30	28	30	29	30	30	20	30	22	20	23	24
8:11:00		30	0	15	30	22	24	18	21			22	15	30	30	15	11	21	5	30	24	30	30	17	30	30	26	30	9	17	22	18	9	20	19	30	19	30	23	22	24	30	30	23	30	30	24	13	30
8:41:00		30	11	30	24	30	30	25	21			25	28	30	30	15	11	10	17	20	11	20	6	14	20	20	20	21	0	12	21	10	0	22	20	28	26	30	24	0	27	30	30	14	30	30	30	19	21
9:11:00		4	0	5	6	2	4	5	5			6	2	4	6	0	0	0	0	5	0	0	7	12	2	0	0	0	0	0	10	0	0	13	0	19	6	13	6	0	0	16	4	16	17	8	14	16	15
9:41:00		11	0	8	12	2	0	6	12			0	5	18	6	0	14	0	0	11	0	0	12	22	14	0	3	16	0	0	7	6	0	0	9	0	0	0	0	8	9	0	0	0	8	0	0	0	6
10:11:00		7	0	15	16	9	0	0	10			1	0	24	16	0	0	6	0	14	6	0	23	7	10	0	14	5	7	9	0	0	0	0	22	12	17	21	0	9	0	0	0	0	24	0	0	0	15
10:41:00		11	6	18	14	16	0	14	25			20	11	28	17	0	23	6	11	19	11	9	20	25	13	0	15	25	16	15	0	9	0	0	23	2	14	12	0	23	20	11	0	0	24	0	5	0	23
11:11:00		5	0	20	0	11	0	26	28			13	18	21	26	0	11	6	17	17	0	6	27	8	25	0	15	20	0	21	12	20	0	5	16	16	17	15	5	11	12	0	6	0	24	5	12	0	17
11:41:00		11	6	18	23	17	10	8	19			24	0	27	30	7	21	2	15	0	25	22	20	16	10	9	21	6	14	13	12	2	0	0	24	10	22	12	15	17	20	9	5	7	16	14	12	6	12
12:11:00		17	0	14	22	11	7	20	16			19	9	18	30	24	19	5	16	6	9	3	24	15	11	0	14	7	30	10	14	16	0	6	19	17	26	26	17	12	16	10	12	0	30	16	10	9	29
12:41:00		17	12	3	3	21	0	22	12			21	9	30	30	16	5	9	0	0	10	3	15	3	0	3	4	8	29	12	10	5	0	0	21	0	17	12	20	21	22	21	6	5	30	7	9	0	30
13:11:00		12	3	13	29	2	0	11	19			22	0	30	24	26	2	14	24	27	18	29	23	29	14	24	22	27	30	29	8	22	0	0	29	15	29	30	15	0	25	9	11	26	23	14	14	6	22
13:41:00		29	21	18	28	28	0	28	26			22	21	30	30	27	27	3	18	27	20	25	29	11	23	22	24	24	30	23	11	25	0	2	27	30	17	19	15	20	22	22	5	3	28	27	19	9	24
14:11:00		24	11	23	11	23	6	30	23			30	16	28	30	23	24	0	19	12	14	22	23	21	14	23	17	17	28	11	15	1	0	10	21	13	28	30	17	23	30	2	20	19	30	0	17	10	27
14:41:00		28	18	29	22	9	27	30	21			30	26	23	30	29	27	14	29	14	24	28	25	16	30	17	16	27	30	12	6	12	5	5	18	19	20	26	24	17	30	17	20	20	29	17	26	15	29
15:11:00		28	10	22	28	18	22	26	29			21	28	19	28	30	23	9	28	29	25	28	24	15	30	5	28	28	22	25	11	25	0	2	30	10	22	30	18	30	28	24	15	27	30	30	23	19	30
15:41:00		28	20	29	12	13	18	19	27			25	18	30	29	30	23	23	28	13	27	21	30	27	19	26	18	29	30	17	0	10	0	7	25	29	29	26	20	18	20	30	19	25	30	17	13	17	29
16:11:00		0	9	25	14	16	17	20	30			17	29	24	30	30	28	8	23	19	6	17	15	0	30	29	17	21	30	17	11	7	0	0	15	30	22	28	6	29	30	29	0	21	30	23	20	0	30
16:41:00		21	12	15	30	13	19	20	30			30	30	30	29	29	30	11	28	15	22	24	26	22	23	17	26	26	25	2	13	25	0	0	24	28	23	25	18	15	27	15	13	25	30	12	16	6	29
17:11:00		22	15	18	12	15	12	30	25			30	25	27	30	17	25	24	20	21	14	25	28	22	24	29	18	21	26	21	12	8	0	5	30	29	15	29	21	28	22	15	11	9	30	2	22	0	28
17:41:00		16	6	5	22	17	21	16	16			29	14	29	23	28	25	8	27	27	18	23	26	10	29	18	25	30	28	24	6	16	0	0	17	17	25	30	11	17	28	15	0	0	30	5	10	0	30
18:11:00		25	5	12	0	0	14	22	5			13	25	29	17	13	14	10	30	13	7	20	26	4	23	17	28	26	30	10	8	6	0	0	15	30	28	28	23	19	28	0	0	0	30	0	0	0	30
18:41:00		15	6	8	26	0	0	9	12			17	26	11	17	0	8	0	18	5	0	14	10	0	0	0	20	4	3	5	9	0	0	0	9	30	29	28	18	0	29	0	0	0	30	0	0	0	23
19:11:00		13	9	10	10	13	0	13	10			11	11	25	1	0	0	0	18	9	0	0	17	5	0	0	14	0	23	0	7	6	0	0	0	9	12	23	0	0	30	0	0	0	30	0	0	0	27
19:41:00		5	0	0	0	2	0	0	0			0	0	30	0	0	0	0	8	10	0	0	0	0	0	0	14	0	22	0	0	5	0	0	0	0	15	11	16	4	28	0	0	0	27	0	0	0	0
20:11:00		0	0	0	0	5	0	5	0			0	0	13	0	0	0	0	0	0	0	0	0	0	0	0	6	0	30	0	14	0	0	0	0	0	0	0	5	6	13	0	0	0	21	0	0	0	0
20:41:00		0	0	0	0	0	0	0	0			0	0	0	0	0	0	0	0	0	0	0	0	0	0	0	0	0	21	0	12	0	0	0	0	0	0	0	0	5	14	0	0	0	0	0	0	0	0
21:11:00		0	6	0	12	0	1	3	8			6	6	8	9	5	0	28	26	11	8	4	23	0	0	10	8	0	26	8	27	20	8	0	5	0	0	0	0	0	0	0	0	1	0	0	2	2	0
21:41:00		10	30	27	30	19	30	21	30			30	30	30	30	20	0	30	30	30	30	30	30	0	25	30	30	14	16	28	25	29	30	28	21	18	21	5	15	0	24	23	23	30	17	15	30	25	23
22:11:00		30	30	30	30	30	30	28	30			30	30	30	30	30	11	30	30	30	30	30	30	0	30	30	30	30	20	30	30	30	30	30	30	30	30	30	30	0	30	30	30	30	30	30	30	30	30
22:41:00		30	30	30	30	30	30	19	30			30	30	30	30	30	30	30	30	30	30	30	30	0	30	30	30	30	16	30	30	30	30	19	30	30	30	30	30	0	30	21	30	30	30	30	30	30	30
23:11:00		30	30	30	30	18	30	17	30			30	30	30	30	30	30	30	30	30	28	30	30	0	30	30	28	30	30	30	30	28	30	30	30	30	30	30	30	0	30	29	30	30	30	30	30	30	30
23:41:00		30	30	28	30	30	29	30	30			30	23	30	30	30	30	29	30	30	27	30	29	0	30	30	28	29	27	30	30	30	30	28	30	30	30	30	30	5	30	20	30	30	19	30	30	30	26
0:11:00		30	29	30	30	25	29	30	30			30	30	30	30	30	30	30	30	30	28	30	30	0	30	30	30	30	22	30	30	30	30	30	30	30	30	30	30	0	30	26	30	30	30	30	30	23	30
0:41:00		30	30	29	30	30	30	8	30			30	30	30	30	30	30	30	28	30	29	30	30	0	30	30	30	22	29	30	29	30	30	22	30	30	30	30	30	11	30	30	30	29	30	30	30	30	30
1:11:00		16	30	29	30	30	30	24	30			30	30	30	30	30	30	30	30	30	30	30	30	0	30	30	29	20	30	30	16	30	30	22	30	30	30	30	30	10	30	30	30	30	30	30	29	16	30
1:41:00		30	30	17	30	25	30	30	30			30	24	30	30	30	30	30	29	29	29	30	30	0	30	30	30	30	18	17	21	19	30	16	30	30	23	30	30	9	25	30	30	26	30	21	30	30	29
2:11:00		28	30	30	30	30	30	27	30			30	30	30	30	30	16	28	30	30	30	30	30	7	30	30	23	30	20	28	25	25	26	15	30	30	30	30	30	10	28	13	30	30	20	20	29	30	29
2:41:00		30	29	30	30	26	14	28	30			28	30	30	30	30	2	30	30	30	30	30	30	4	30	30	30	30	30	30	30	25	28	30	30	30	28	30	30	0	30	13	14	29	26	24	30	30	20
3:11:00		30	28	30	28	28	29	20	30			30	20	21	30	30	0	30	30	29	29	30	23	0	30	30	30	30	30	30	27	23	19	30	30	30	30	27	30	15	30	30	24	30	28	26	29	29	27
3:41:00		14	30	30	30	19	26	23	25			30	30	28	30	30	0	28	28	30	29	29	30	12	29	30	30	30	30	30	27	28	30	29	30	30	18	30	30	21	30	24	30	28	26	30	30	30	24
4:11:00		30	30	22	30	30	30	30	14			30	29	30	30	30	16	30	30	30	19	28	30	28	30	29	30	30	30	30	13	20	30	30	30	30	30	30	30	0	30	30	28	30	25	30	30	30	30
4:41:00		30	30	30	30	30	24	17	29			30	22	27	30	30	30	30	30	30	14	27	30	20	29	30	30	30	30	30	19	30	30	21	30	30	20	30	30	17	30	30	30	25	29	30	28	13	25
5:11:00		30	29	24	20	30	29	22	27			30	30	22	30	30	9	29	30	29	30	30	23	30	30	30	25	19	29	30	27	30	30	27	30	29	30	30	30	30	30	9	30	19	30	30	30	29	23
5:41:00		30	30	30	18	30	28	30	27			30	30	30	30	30	30	9	22	30	27	30	30	30	30	30	30	30	30	30	20	28	30	30	30	30	30	30	30	30	27	30	10	5	29	18	28	30	30
6:11:00		27	26	30	30	30	30	30	29			22	30	30	30	30	26	15	26	29	21	19	30	30	13	30	30	30	19	30	20	30	30	24	30	30	30	30	30	30	24	30	30	30	18	30	27	30	30
6:41:00		17	0	24	30	17	30	25	30			30	9	30	30	30	0	26	30	17	30	21	30	30	28	14	30	30	30	25	25	18	14	30	30	30	30	21	30	22	28	30	30	30	24	30	29	20	30
7:11:00		30	12	14	30	30	20	12	24			30	30	30	30	30	0	27	22	18	30	30	30	30	23	0	19	30	30	28	20	17	11	24	30	30	30	25	30	9	30	30	30	28	30	30	30	30	23
7:41:00		30	26	30	30	30	30	30	30			30	30	18	30	30	0	30	30	30	21	30	24	6	28	26	18	24	26	9	30	30	5	30	23	29	11	30	13	29	30	30	30	30	30	26	29	30	22
8:11:00		24	14	30	30	23	21	23	20			18	30	30	22	30	5	19	28	30	27	27	28	30	30	30	24	16	21	21	30	20	0	30	29	30	30	30	19	11	23	30	26	27	30	0	30	13	20
8:41:00		18	24	30	30	30	30	16	23			23	17	25	20	30	0	11	9	21	17	0	20	20	11	9	12	21	25	1	9	18	0	10	21	25	17	13	30	8	30	23	22	17	28	13	27	18	23
9:11:00		13	0	0	5	8	5	5	5			0	5	0	0	30	0	0	0	15	0	0	19	11	0	0	0	0	29	0	25	7	0	0	13	16	16	16	16	22	12	0	9	7	5	16	16	0	15
9:41:00		8	0	3	11	0	8	10	21			0	0	27	0	30	5	0	0	14	2	16	24	17	0	1	4	20	30	11	18	14	0	0	0	0	0	0	0	0	23	7	0	0	27	0	0	0	12
10:11:00		18	8	24	25	12	13	22	19			6	8	20	27	30	14	5	1	23	9	13	28	18	7	4	13	23	28	13	18	0	0	0	27	24	6	16	12	15	9	8	0	0	25	0	0	0	20
10:41:00		21	8	9	16	10	11	14	22			4	15	27	25	30	11	9	4	16	5	29	22	8	18	0	16	26	20	24	15	10	0	0	24	23	8	15	10	6	20	5	0	0	27	0	17	0	17
11:11:00		12	13	22	21	14	4	16	12			10	6	27	24	30	14	5	12	18	11	12	12	14	23	11	12	18	22	5	24	11	0	0	30	20	18	23	22	13	18	6	5	0	30	0	7	0	17
11:41:00		15	16	28	21	12	8	7	29			22	7	29	27	30	20	11	13	12	0	19	16	16	19	6	9	25	21	16	26	0	0	0	30	21	15	13	21	14	8	18	8	0	29	5	9	6	17
12:11:00		21	11	20	28	5	1	5	18			23	11	24	30	30	18	11	21	12	21	10	22	6	10	14	6	20	17	2	27	7	0	0	18	26	15	28	7	0	19	11	24	5	30	5	20	0	27
12:41:00		6	5	9	9	3	8	19	13			14	15	8	21	30	6	7	7	27	18	19	19	0	21	9	17	17	30	9	18	0	0	9	21	11	26	30	17	21	24	14	13	0	30	11	20	0	28
13:11:00		8	13	24	18	12	2	30	27			11	24	26	30	30	15	10	15	2	4	30	13	0	19	4	20	19	16	21	15	9	0	0	30	15	29	28	15	23	26	30	9	15	26	10	16	9	28
13:41:00		27	9	27	27	20	19	19	30			18	22	29	30	30	17	18	22	17	14	23	14	5	18	0	25	22	16	18	9	0	0	0	30	20	20	24	30	10	30	30	18	16	30	5	10	0	23
14:11:00		14	16	15	17	20	16	19	26			21	25	25	30	30	17	11	17	22	17	6	25	8	27	0	16	19	16	0	22	16	0	0	21	30	14	27	19	15	21	15	20	22	30	17	19	0	25
14:41:00		18	26	16	24	0	14	18	24			22	16	30	30	30	4	7	26	22	17	12	25	12	29	1	9	19	29	27	21	7	0	7	25	28	28	14	6	15	27	26	22	24	28	5	24	0	27
	* missing values denote unrecorded timepoints, empty tray positions, or dead flies
[truncated: 188 more columns]

## Sheet: 1c
Control	Caffeine	Gaboxadol
349	138	603
169	109	679
328	272	586
340	63	575
263	118	630
177	218	572
380	165	625
400	307	502
401	408	660
323	101	657
548	201	616
479	89	648
329	234	673
349	58	545
158	252	648
377	171	608
313	27	631
256	191	629
319	90	544
450	46	484
290	206	614
344	265	563
239	259	657
379	482	659
367	56	657
504	388	584
276	216	682
208	74	637
226	145	642
5	174	587
55	198	642
394	156	531
365	184	596
433	73	658
474	163	576
290	215	603
332	134	661
503	262	676
245	23	610
147	144	649
203	36	614
601	51	653
197	88	601
242	180	649
113	314	636
505	59	651
339	233	501
301	96	612
408	337	632
338	74	508
566	423	432
411	291	550
290	33	668
353	31	588
495	41	503
548	146	565
246	365	583
485	221	587
358	44	538
252	160	563
412	82	502
407	50	581
441	228	557
267	210	556
479	62	408
53	93	678
289	252	597
284	116	581
326	151	606
252	129	653
408	386	676
387	76	649
255	313	628
491	21	635
312	119	587
245	145	537
234	59	649
226	153	608

## Sheet: 1d
Control	Caffeine	Gaboxadol
604	389	702
613	364	718
634	547	675
678	525	670
620	477	702
640	464	720
543	280	708
646	352	651
667	720	702
630	385	700
659	513	677
681	531	705
685	470	641
355	470	652
639	536	696
668	293	676
663	531	652
623	567	691
635	411	692
680	447	684
277	571	709
636	715	701
628	413	702
634	632	708
615	212	679
614	561	699
615	538	688
590	353	700
618	545	699
561	415	671
585	587	714
669	518	706
671	551	683
618	437	706
631	571	701
647	532	667
267	485	674
659	531	718
591	415	620
627	442	714
624	399	695
619	612	711
583	562	692
677	384	704
608	541	633
614	496	715
593	720	633
660	351	668
606	490	624
550	274	627
566	720	617
719	524	659
591	287	687
692	279	695
645	220	665
644	544	685
512	431	606
591	414	683
550	147	696
657	227	635
651	319	610
669	528	674
681	442	702
649	535	711
649	511	619
603	404	687
674	554	697
544	270	697
671	437	713
609	347	702
664	511	674
656	429	715
575	606	651
537	563	713
651	531	712
641	339	693
557	463	704
678	328	692

## Sheet: 1e
Control	Caffeine	Gaboxadol
134	131	59
32	39	95
39	94	98
68	31	50
81	79	35
83	47	46
55	90	47
48	59	49
60	67	52
35	51	54
52	151	96
60	65	74
102	41	27
39	324	31
63	64	55
60	84	44
77	93	31
67	149	53
55	100	53
94	320	49
36	311	46
45	56	84
50	75	58
90	236	50
30	72	51
41	81	65
41	51	98
42	46	55
57	51	75
120	70	60
46	98	62
62	30	55
62	45	53
69	80	57
63	70	88
69	91	52
59	62	61
77	81	78
62	103	68
64	145	82
56	75	103
61	84	41
59	102	294
62	103	33
56	29	60
34	37	57
59	160	75
46	177	174
65	32	77
53	38	73
55	90	64
72		51
37		29
64		64
57		151
58		66
36		48
69		71
51		88
41		75
42		48
60		135
67		34
45		68
57		67
35		34
67		121
57
39
50
98
67
54
60

## Sheet: 1f
Time		Control
15:23:00		19	30	7	3	22	17	30	29	29	23	27	30	30	18	29	26																15	28	13	12	30	27		23	22	14	17	13	25	23	24	25	16
15:53:00		20	29	21	0	25	24	28	28	29	30	26	30	30	0	12	23	13	15	5	5	5	4		13		14	10	13	17	15	12	17	30	28	27	15	15		29	29	19	29	30	30	22	23	27	12
16:23:00		17	29	0	24	26	15	29	28	21	18	21	19	30	18	16	8	30	22	25	24	27	2		24		19	22	6	28	5	7	25	29	22	22	17	16		14	28	24	22	24	30	23	21	23	8
16:53:00		17	26	13	17	14	17	25	24	26	10	6	27	30	30	28	25	20	24	15	30	29	16		15		0	17	15	29	24	19	28	29	27	23	24	15		21	15	11	29	29	30	26	16	30	9
17:23:00		23	30	7	0	27	24	29	14	27	30	26	6	30	8	17	9	27	21	12	19	20	5		11		13	5	13	26	21	16	30	29	18	22	29	13		19	22	11	23	29	30	19	21	22	7
17:53:00		12	15	6	18	17	29	24	22	21	30	15	3	18	24	27	18	26	19	13	23	16	8		30		25	23	9	29	24	24	22	14	24	17	22	28		28	17	21	29	18	30	30	6	19	18
18:23:00		1	13	9	2	27	14	26	10	25	0	13	0	3	15	26	5	9	16	12	11	23	10		15		16	6	11	30	16	10	18	16	7	10	18	8		30	6	7	20	28	27	17	20	27	0
18:53:00		12	9	0	7	13	8	25	11	27	0	13	20	21	0	23	16	0	13	6	23	17	0		18		23	2	0	30	0	18	17	11	6	12	0	2		30	14	5	22	22	12	18	10	27	0
19:23:00		6	0	0	0	21	5	24	0	28	7	10	30	0	0	13	11	24	0	0	6	19	0		18		0	0	0	23	11	24	17	5	0	0	0	3		30	0	5	10	6	20	11	0	28	7
19:53:00		0	0	5	0	15	12	22	0	30	0	0	0	0	0	12	0	23	0	0	0	18	0		7		0	0	0	24	0	10	16	0	0	8	0	0		30	0	0	9	21	28	0	20	26	0
20:23:00		0	0	5	0	9	0	23	11	16	0	0	0	1	0	0	4	20	0	13	25	20	0		17		18	0	20	22	16	25	20	0	0	8	19	2		9	0	4	4	14	30	0	12	27	0
20:53:00		24	22	26	2	30	26	28	22	24	13	21	17	29	12	14	30	30	0	25	30	30	0		9		30	16	29	30	21	27	19	4	24	29	30	30		6	29	30	27	18	21	7	24	20	3
21:23:00		30	20	26	9	6	30	18	30	29	30	25	30	30	21	25	30	27	11	26	30	23	6		26		30	7	27	24	8	28	21	19	29	30	30	27		5	30	25	30	15	25	29	27	25	16
21:53:00		30	30	27	30	26	30	23	30	21	30	24	30	30	25	30	30	29	30	27	24	28	14		7		30	21	29	30	17	23	23	30	26	30	29	30		22	29	30	28	27	29	30	20	28	20
22:23:00		30	27	26	26	13	30	30	29	28	30	24	30	30	29	28	30	29	17	25	22	30	11		14		30	16	22	19	19	20	30	29	29	29	23	30		29	30	30	27	30	8	30	29	21	6
22:53:00		30	28	30	30	30	30	29	30	18	29	26	29	30	19	27	30	27	29	18	30	28	24		27		22	13	27	25	15	30	10	30	28	30	27	30		30	24	30	23	24	27	30	30	22	14
23:23:00		30	29	30	30	30	25	29	30	27	30	28	30	30	30	30	30	24	10	29	30	22	9		25		28	30	14	30	22	20	30	30	30	27	30	30		30	28	30	18	30	25	30	30	27	5
23:53:00		30	30	30	30	30	30	30	30	24	29	30	30	30	20	29	29	30	30	30	30	30	30		30		30	30	29	30	30	29	30	26	27	29	30	30		30	28	30	29	30	11	29	25	30	10
0:23:00		30	26	30	29	19	29	29	30	30	30	30	30	30	30	30	30	30	30	28	30	27	30		30		30	27	30	30	28	30	28	30	30	29	18	25		29	30	30	30	25	6	30	22	28	14
0:53:00		29	30	30	29	16	30	27	28	30	28	25	25	22	24	27	29	30	30	30	30	30	29		17		30	21	28	30	30	30	30	28	22	29	27	28		30	30	30	30	2	26	28	29	26	10
1:23:00		30	30	29	29	30	30	28	30	27	30	29	29	19	29	28	30	30	30	27	27	30	29		29		30	28	30	30	29	21	27	30	30	19	29	30		27	30	30	30	30	30	30	23	28	18
1:53:00		30	30	29	28	30	30	30	28	28	30	17	23	29	30	22	30	27	29	30	30	30	30		30		30	30	29	30	30	30	19	27	28	29	30	30		30	30	28	30	30	28	30	30	30	7
2:23:00		27	30	23	19	23	30	30	29	29	30	29	30	27	22	25	30	27	30	30	30	30	28		12		30	30	30	30	30	20	21	30	30	30	29	24		30	30	30	30	22	30	30	30	30	24
2:53:00		30	26	28	23	30	30	29	30	30	30	30	23	30	30	18	28	30	30	30	30	29	20		24		30	30	30	30	30	30	13	29	30	30	29	30		30	29	29	30	10	29	21	29	30	30
3:23:00		30	21	24	28	30	10	30	21	28	30	30	28	30	30	26	27	30	29	25	30	28	30		29		30	30	30	30	30	28	27	29	11	27	27	30		30	29	30	30	25	30	30	27	30	30
3:53:00		30	30	28	29	30	25	30	25	27	30	30	20	30	19	30	26	30	30	29	30	25	30		22		30	30	28	30	30	27	17	27	27	30	29	30		30	29	30	30	18	29	17	20	30	29
4:23:00		30	29	26	27	30	30	30	28	30	30	30	29	30	30	24	24	30	30	30	16	30	30		30		30	30	29	30	30	30	15	28	30	30	30	29		24	29	30	30	23	30	30	14	29	29
4:53:00		29	25	21	30	30	29	30	30	28	30	30	29	29	21	30	30	30	30	30	30	30	29		30		30	30	30	30	30	30	30	25	30	24	30	30		30	30	30	30	21	30	30	30	30	30
5:23:00		30	30	30	30	30	28	29	30	29	30	30	27	29	26	29	30	30	14	30	29	30	26		30		30	30	30	30	30	30	30	8	7	29	30	29		30	30	30	30	26	23	30	30	30	30
5:53:00		30	30	29	29	30	30	30	25	29	27	25	30	30	30	30	28	30	29	30	30	30	26		25		30	30	30	30	29	30	30	12	18	30	30	28		30	29	30	30	30	30	22	29	30	30
6:23:00		30	28	30	26	24	30	30	30	30	30	25	25	24	30	21	25	30	30	30	30	30	30		16		30	30	30	30	30	30	30	30	30	30	30	18		30	29	26	30	30	30	28	30	30	30
6:53:00		29	29	25	30	30	29	30	30	30	30	25	25	25	29	30	27	30	30	30	30	30	29		30		30	30	30	30	30	30	30	30	30	29	30	30		29	19	29	29	30	30	30	30	28	30
7:23:00		29	30	24	30	27	30	30	28	29	30	24	30	30	30	30	30	30	30	30	30	30	29		30		30	30	30	30	30	30	30	30	25	30	30	29		30	17	29	30	30	27	29	30	30	29
7:53:00		30	30	30	30	30	30	30	28	29	30	29	30	29	29	30	30	30	30	28	30	30	30		20		30	30	30	30	30	30	30	30	30	30	30	30		30	30	30	30	30	30	26	29	30	30
8:23:00		21	20	23	25	30	21	30	24	22	21	20	24	21	21	20	26	10	1	2	8	11	7		14		23	16	12	21	2	15	25	30	21	20	30	29		29	23	22	30	30	30	27	30	26	23
8:53:00		5	3	16	8	17	26	29	15	20	0	0	13	11	12	6	22	12	13	0	16	16	10		30		19	0	18	28	1	30	5	15	10	15	16	25		23	0	0	25	26	27	23	24	23	17
9:23:00		25	26	22	27	23	20	26	25	29	0	0	11	30	14	22	26	12	16	0	10	24	7		27		21	9	18	30	16	26	23	7	29	21	5	29		27	12	26	24	25	27	25	27	29	9
9:53:00		12	30	28	9	29	18	21	28	30	14	30	13	21	9	14	25	15	28	19	22	22	29		29		28	22	30	30	29	28	0	12	11	28	25	30		18	25	30	21	25	30	28	30	26	18
10:23:00		24	30	25	10	16	29	20	25	30	19	30	18	21	27	26	25	30	27	23	16	30	26		30		30	14	28	30	30	30	29	11	30	29	14	30		30	27	30	24	24	26	17	23	25	30
10:53:00		28	20	19	29	30	20	26	19	30	28	30	30	23	7	26	25	30	30	30	30	30	29		12		30	22	29	30	29	30	22	25	30	16	30	22		26	15	29	30	30	30	19	17	25	22
11:23:00		20	28	28	30	23	30	25	28	30	13	30	20	30	28	30	28	30	24	30	27	28	28		30		29	30	24	30	30	30	28	6	30	29	30	30		30	23	29	18	30	25	23	30	25	29
11:53:00		30	30	16	30	27	29	25	30	27	22	30	23	18	19	25	30	30	28	29	24	22	23		26		18	29	29	29	24	21	30	22	26	27	30	28		27	9	28	30	30	23	30	30	29	19
12:23:00		30	29	30	30	19	23	16	30	17	30	28	18	30	13	30	20	30	19	30	30	30	24		30		30	30	16	30	30	30	6	29	30	25	30	21		30	24	30	26	30	30	30	30	30	27
12:53:00		30	26	30	30	22	28	29	30	30	29	0	30	24	24	30	30	30	30	30	30	30	30		29		20	30	30	30	30	30	30	24	22	30	30	30		27	27	26	23	30	30	25	29	24	20
13:23:00		30	29	27	30	28	30	29	30	30	30	27	30	30	22	30	29	30	30	30	30	29	30		30		30	27	30	30	30	30	30	30	20	24	30	26		28	30	30	30	30	30	29	30	28	24
13:53:00		25	30	26	16	30	30	29	20	27	30	23	30	24	18	30	22	30	29	30	30	30	27		28		20	25	29	29	23	30	30	30	30	30	18	30		21	13	28	30	30	30	30	30	25	30
14:23:00		14	30	26	22	24	7	30	18	30	19	18	30	30	11	30	28	30	29	29	30	24	30		22		30	30	25	30	9	30	22	30	30	28	30	30		30	27	30	30	30	30	29	29	29	18
14:53:00		16	29	30	22	30	21	28	27	30	30	16	30	30	30	30	29	30	30	23	28	27	24		30		29	28	29	25	30	30	28	30	30	26	19	29		29	26	30	29	30	30	23	28	30	19
15:23:00		17	30	27	26	16	30	30	30	12	30	30	30	30	29	30	30	30	30	19	20	30	20		30		21	21	4	16	24	30	29	30	30	30	23	29		29	6	26	26	30	27	29	30	29	9
15:53:00		13	30	17	9	25	30	30	30	28	30	30	28	13	27	30	22	30	11	27	16	30	12		30		26	23	18	30	29	20	5	30	11	30	15	9		30	26	23	25	0	28	30	5	30	13
16:23:00		30	28	10	25	30	11	29	14	28	8	29	29	30	14	30	29	30	19	0	20	21	0		12		15	29	28	11	22	27	9	30	25	3	26	7		21	10	9	22	28	30	30	22	30	29
16:53:00		20	30	14	24	23	29	29	23	25	30	12	20	15	0	30	16	19	24	18	22	13	23		22		5	18	8	30	10	2	7	30	20	21	22	27		30	22	0	25	21	24	23	30	19	27
17:23:00		27	30	15	5	23	30	30	12	24	17	21	0	30	0	30	0	24	13	9	21	2	18		21		28	20	10	16	28	21	24	30	26	25	19	0		23	18	30	22	30	30	0	29	29	8
17:53:00		19	16	14	8	25	0	29	14	17	17	24	18	22	0	18	30	30	27	10	27	21	6		27		13	14	13	13	18	9	5	30	10	8	14	5		5	13	16	30	7	30	13	30	19	21
18:23:00		11	10	7	17	14	0	30	0	25	13	5	30	0	19	28	25	26	13	0	0	13	6		30		3	1	0	19	15	23	5	30	22	17	18	25		28	4	5	17	4	26	30	30	29	20
18:53:00		11	9	0	7	16	12	30	0	30	14	21	12	6	1	2	13	30	2	0	10	0	0		14		8	0	0	25	12	25	13	15	14	16	8	15		22	9	5	21	8	30	3	28	1	9
19:23:00		0	0	0	11	19	21	29	25	29	0	0	0	4	0	5	30	28	15	0	18	7	0		27		5	0	0	18	5	12	4	0	14	29	1	11		20	14	13	12	3	26	15	24	7	8
19:53:00		0	0	8	0	12	13	20	14	21	0	5	0	0	0	0	30	28	5	0	30	0	0		30		7	14	5	26	10	21	30	3	22	26	13	8		4	7	8	28	0	28	7	30	7	29
20:23:00		6	4	18	12	23	14	30	11	16	0	0	7	0	0	10	18	25	18	21	30	12	25		30		27	20	22	30	25	30	20	2	4	26	9	26		8	0	20	25	8	30	5	30	20	17
20:53:00		29	30	25	28	30	12	30	30	25	30	28	30	29	25	23	30	30	30	30	30	29	29		30		30	3	30	30	30	30	21	16	30	29	30	30		30	19	30	30	29	30	30	30	30	30
21:23:00		30	20	26	24	30	29	30	30	30	30	23	30	30	28	28	30	30	30	30	30	30	29		30		30	17	30	30	30	30	29	25	30	30	30	30		30	30	30	30	30	30	30	30	29	30
21:53:00		30	19	30	29	30	30	30	30	30	29	30	30	29	30	25	30	30	30	30	30	30	29		30		30	30	30	30	30	26	27	28	28	30	30	30		30	29	30	27	30	30	30	30	28	30
22:23:00		30	30	25	30	30	30	30	17	24	29	30	30	30	21	28	30	29	30	30	23	30	30		19		30	21	30	30	30	23	30	30	29	30	30	29		30	28	30	30	29	30	30	30	27	30
22:53:00		29	28	28	23	30	30	30	29	21	30	30	28	30	29	30	30	30	30	30	30	30	25		30		30	9	30	30	30	22	30	30	30	30	30	30		30	30	30	30	30	30	30	29	19	30
23:23:00		27	30	24	30	30	30	30	30	30	30	28	30	30	26	27	30	27	30	30	30	30	29		30		30	28	30	30	30	30	30	30	30	30	30	30		30	30	29	30	30	30	30	22	30	30
23:53:00		30	30	30	29	30	28	30	30	28	30	26	30	30	30	30	30	29	30	30	30	30	30		30		30	16	30	30	30	30	29	30	30	25	30	30		30	30	30	29	29	30	30	30	23	30
0:23:00		30	30	22	29	30	30	26	29	22	30	20	30	27	29	30	29	29	30	30	30	30	30		30		30	25	30	28	30	29	29	30	27	30	28	30		30	30	30	30	30	30	30	26	30	30
0:53:00		30	28	24	30	22	30	25	29	26	30	24	30	30	28	30	30	28	30	30	30	29	30		30		30	29	30	30	30	29	30	30	25	30	30	29		30	30	28	30	29	30	30	26	27	30
1:23:00		30	29	30	30	27	30	30	30	28	30	23	30	30	29	21	29	25	30	30	30	30	30		30		30	17	30	30	30	15	30	30	26	29	30	21		30	29	30	30	30	30	29	30	27	30
1:53:00		30	30	30	23	30	30	30	29	30	30	29	29	30	30	29	24	29	30	30	30	29	30		30		30	22	30	30	30	6	30	29	6	30	30	30		30	30	30	29	30	30	29	30	30	30
2:23:00		30	30	29	26	28	30	30	29	29	30	30	30	17	29	30	29	30	30	30	30	30	26		30		30	26	30	29	29	0	22	30	5	15	5	8		0	20	8	15	28	27	13	12	30	30
2:53:00		26	29	30	28	30	30	30	29	29	30	24	29	30	23	28	30	30	30	30	30	29	30		30		30	11	30	30	28	12	5	30	18	22	28	9		0	20	3	24	20	20	18	27	30	30
3:23:00		30	30	30	28	30	30	29	29	24	29	30	30	30	27	25	30	29	30	30	30	30	30		29		30	30	30	29	30	23	17	29	23	30	30	27		28	7	30	22	5	26	19	28	29	15
3:53:00		30	30	30	25	30	30	30	26	28	29	29	29	30	27	28	23	30	30	30	30	30	29		28		30	30	29	30	30	30	30	30	22	30	29	21		30	12	23	15	18	0	29	30	30	9
4:23:00		29	30	30	30	30	29	30	30	29	30	30	30	30	22	30	30	29	30	30	30	30	30		30		30	30	30	25	25	25	30	30	30	30	18	30		30	21	26	28	30	28	21	26	23	15
4:53:00		29	30	30	30	30	29	30	29	29	30	30	30	30	28	29	30	13	30	30	30	30	30		25		30	30	28	25	22	27	30	30	30	18	20	17		0	24	30	30	30	27	30	27	30	30
5:23:00		30	28	30	30	22	29	29	29	27	30	27	29	30	20	28	30	20	30	30	30	30	30		30		30	30	30	30	30	21	30	30	26	24	30	26		24	20	22	30	30	27	30	29	29	30
5:53:00		29	16	30	30	8	30	30	30	29	30	30	30	30	30	20	30	30	30	30	30	29	30		30		30	30	30	30	30	22	25	30	22	18	15	23		30	13	30	29	28	26	5	28	30	30
6:23:00		29	29	30	29	29	30	29	30	30	30	30	30	30	30	23	30	30	30	30	30	30	30		30		30	29	30	30	30	30	19	30	27	19	29	25		30	18	30	29	18	29	28	24	29	30
6:53:00		30	30	30	30	30	30	30	30	28	30	30	26	30	30	28	30	30	28	30	30	30	30		30		30	29	30	30	30	30	30	29	30	24	27	24		30	27	30	29	30	24	21	30	28	30
7:23:00		30	30	30	30	24	30	30	19	30	29	29	30	30	30	30	30	30	24	30	30	30	29		30		30	30	30	29	30	28	21	30	30	25	29	25		30	27	29	29	29	21	23	23	29	30
7:53:00		24	30	30	29	30	30	30	25	30	17	22	30	30	30	30	30	30	30	30	30	30	29		27		30	30	29	28	30	30	2	30	22	19	21	29		30	13	14	30	12	30	25	26	29	30
8:23:00		17	22	23	21	20	17	29	28	23	19	20	21	24	26	14	28	10	4	7	18	13	0		12		13	30	14	18	13	18	20	30	22	21	19	21		30	11	20	30	29	20	23	22	29	24
8:53:00		14	7	20	11	14	18	24	23	23	6	0	0	0	16	11	28	21	11	7	30	22	25		30		27	29	14	23	18	26	5	24	17	10	0	25		1	17	15	28	16	27	30	21	20	6
9:23:00		13	25	18	19	28	14	23	17	29	22	6	0	23	1	19	27	22	26	26	25	27	28		30		28	29	15	19	13	21	27	30	28	7	5	28		27	26	24	29	12	24	26	14	29	15
9:53:00		19	27	17	8	19	19	24	29	28	30	24	0	28	0	18	29	18	21	22	10	27	30		30		17	30	23	28	29	30	14	29	26	10	27	25		19	5	19	28	13	27	28	24	28	18
10:23:00		23	29	30	29	26	21	30	30	26	29	20	15	30	23	11	27	26	30	19	30	29	30		30		26	30	28	29	16	30	16	30	13	16	22	24		30	23	30	23	8	22	26	16	26	21
10:53:00		18	30	29	11	29	29	29	27	29	25	12	30	28	30	22	28	30	29	29	30	30	30		30		30	29	22	29	25	29	18	30	30	28	26	17		24	27	21	30	28	26	25	5	30	28
11:23:00		27	30	22	30	28	29	29	30	30	30	15	30	29	30	10	29	30	29	28	30	29	29		30		30	29	28	29	29	30	26	30	22	17	26	12		27	29	27	30	26	20	30	23	25	24
11:53:00		30	23	30	30	28	30	28	28	30	30	30	30	30	30	30	30	30	29	30	30	27	28		27		30	30	26	29	30	30	18	30	30	27	14	28		19	25	16	30	30	22	30	28	28	30
12:23:00		30	25	29	30	12	30	30	30	30	30	16	30	30	30	10	19																29	28	29	28	27	25		29	24	12	29	29	29	27	29	28	30
12:53:00		30	30	24	30	30	29	29	28	30	30	18	30	30	30	10	30																																22
13:23:00		30	28	26	30	30	28	25	29	30	30	30	24	21	30	25	25																																29
13:53:00		14	18	30	9	29	13	30	30	30	30	7	30	30	30	24	30																																11
14:23:00		24	30	30	28	30	12	30	23	19	30	30	14	30	26	29	30																																23
14:53:00		28	30	30	11	23	26	30	26	29	16	29	27	30	19	30	20																																20
15:23:00		10	30	24	30	19	30	30	23	30	30	14	17	30	14	29	30																																9
15:53:00		24	29	14	23	30	26	30	20	29	20	28	24	19	15	30	18																																25
16:23:00		26	30	13	16	29	11	26	27	25	30	13	14	5	15	30	25																																18
16:53:00		14	30	25	9	29	14	30	30	23	17	22	28	21	19	20	28																																28
17:23:00		18	21	28	13	22	18	29	15	22	8	0	2	20	16	23	27																																15
17:53:00		9	20	24	24	16	23	30	27	15	11	27	12	21	0	30	30																																13
18:23:00		16	9	9	4	30	10	28	22	28	4	16	20	21	9	30	27																																2
	* missing values denote unrecorded timepoints, empty tray positions, or dead flies
[truncated: 123 more columns]

## Sheet: 1g
Control	Caffeine	Gaboxadol
443	564	607
527	532	383
453	574	474
437	562	678
544	560	703
501	599	662
649	596	664
498	649	639
615	587	648
423	600	625
439	488	587
470	475	645
472	508	643
324	618	695
542	504	702
582	602	689
639	626	590
510	457	705
407	520	720
537	542	652
491	235	553
427	509	674
626	454	534
492	621	682
456	587	404
443	539	654
615	644	708
509	649	644
595	551	629
434	260	666
501	354	643
526	359	685
559	652	695
475	570	712
522	600	668
566	572	689
387	646	675
501	594	666
593	434	533
509	561	677
677	641	683
516	693	720
645	614	666
568	616	685
472	560	664
616	380	646
425	628	662
477		650
605		597
699		567
438		670
524		659
470		610
396		656
571		604
517		572
545		588
556		660
593		688
		372
		658
		683

## Sheet: 1h
Control	Caffeine	Gaboxadol
688	671	679
668	545	666
676	634	610
671	679	705
660	481	718
683	660	697
707	627	709
676	580	693
659	657	707
691	639	661
652	589	668
701	524	693
696	584	690
657	569	657
644	639	706
702	596	694
657	603	708
686	335	718
697	625	700
701	568	671
698	70	688
674	324	711
680	27	701
703	479	690
582	537	710
700	349	710
691	494	719
687	611	718
566	222	662
596	280	680
696	213	695
598	692	699
618	708	641
628	692	708
604	584	658
622	643	678
548	694	687
622	591	690
665	494	657
633	601	681
635	671	685
613	682	699
645	643	686
675	647	637
663	618	690
690	487	685
708	589	524
687		650
716		680
720		701
629		675
694		686
708		684
681		632
712		706
685		609
711		674
696		706
713		720
		649
		684
		686

## Sheet: 1i
Control	Caffeine	Gaboxadol
57	187	55
67	139	327
69	224	545
71	152	56
61	34	102
65	152	123
68	40	96
52	142	83
70	42	85
49	44	243
69	83	114
69	159	114
67	46	124
67	256	39
39	40	51
39	76	47
52	42	37
43	61	59
61	38	57
64	49	67
39	38	48
44	42	52
52	154	246
59	39	42
39	39	49
43	40	71
50	46	46
63	50	47
43	45	70
43	82	156
63	40	49
77	62	56
38	39	64
49	44	38
66	47	43
95	46	88
44	48	38
48	43	41
63	61	49
65	113	64
51	42	41
47	43	50
47	95	79
49		43
72		47
42		68
44		55
47		70
50		37
40		37
42		41
59		44
64		40
45		40
50		40
40		57
43		51
46		51
57		73
41		82
42		39
44		43
53		43
40		45
40		37
45		38
41		38
41		38
45		59
54		83
37		45
41
39
42
38
41
41
46
41
43
59
59
45
48
48
61
43
69

## Sheet: 1j
Time		tko25t
15:34:00		23	25	12	22	30	26	2	24	30	20	12	30	11	30	19	6	7	7	27	30	26	5	8	7	15	29	5	0	0	0	21	19
16:04:00		25	30	17	29	29	25	30	16	30	13	25	30	30	16	26	24	10	29	30	30	20	10	10	16	24	27	7	12	8	0	17	18
16:34:00		7	25	28	3	19	30	29	18	24	18	12	28	27	30	29	27	20	23	30	21	0	30	8	21	26	19	10	0	5	0	30	15	20	0	5	9	0	5	10	13	0	6	16	0	27	0	12	5
17:04:00		23	24	30	12	30	28	13	30	30	13	15	28	29	24	18	21	15	0	29	28	9	1	0	10	26	6	9	0	8	6	29	21	0	13	20	7	6	22	0	5	20	0	24	0	30	0	17	24
17:34:00		21	30	28	25	29	21	30	28	30	7	14	28	28	25	20	18	0	5	24	30	23	14	0	2	28	6	0	0	0	0	8	15	14	2	24	0	15	4	0	25	20	0	16	0	23	9	17	30
18:04:00		6	30	25	7	27	24	23	5	28	7	6	28	3	12	8	11	0	0	30	15	6	6	18	15	23	12	12	0	0	0	5	13	30	0	4	0	0	12	0	0	14	10	11	7	9	21	25	14
18:34:00		0	14	0	7	0	14	23	9	22	5	7	28	12	10	0	16	7	5	30	13	23	0	0	0	18	9	7	0	0	0	24	0	17	0	10	0	5	28	7	8	0	5	10	0	0	5	9	10
19:04:00		10	9	7	16	5	11	10	11	7	0	0	15	11	0	0	0	5	6	22	22	5	0	0	0	2	0	18	0	0	0	5	0	6	0	7	0	0	0	0	9	12	0	0	0	5	0	0	12
19:34:00		1	12	0	2	5	12	0	0	6	0	0	5	4	0	0	0	5	0	0	7	0	0	0	0	0	0	4	0	0	0	0	0	7	0	10	6	0	0	0	0	0	0	5	0	0	0	0	0
20:04:00		0	8	0	0	0	0	0	0	0	0	0	0	0	0	0	0	0	0	0	0	0	0	0	0	0	0	9	12	0	0	0	0	0	0	0	0	0	0	0	0	0	12	0	0	0	0	0	0
20:34:00		13	0	0	3	0	6	0	5	0	5	9	0	0	3	0	0	0	0	1	0	14	0	1	1	3	10	0	8	0	2	0	0	0	0	0	0	0	5	0	0	0	0	0	0	0	0	0	0
21:04:00		30	15	23	20	0	28	6	30	17	23	22	20	0	23	4	27	25	30	30	6	21	20	21	30	19	28	0	28	12	15	0	16	6	0	26	17	20	12	0	24	19	2	0	0	5	0	12	5
21:34:00		30	28	28	17	0	27	21	29	20	27	26	30	13	27	30	30	23	30	30	30	18	23	25	26	30	11	5	30	30	13	13	30	19	6	30	19	30	21	0	30	26	28	28	8	18	29	30	30
22:04:00		30	30	24	22	25	20	3	29	25	30	21	30	30	30	30	30	25	29	30	26	14	28	16	30	29	23	13	30	30	11	30	30	28	27	29	30	30	30	16	30	26	25	29	30	21	30	30	30
22:34:00		26	26	30	10	20	17	10	30	21	30	30	30	30	30	28	30	26	29	30	30	27	22	30	28	27	30	23	30	30	21	30	30	21	30	28	28	30	24	28	30	30	26	30	30	11	30	30	29
23:04:00		30	20	29	8	16	27	22	21	28	30	18	30	30	30	30	13	18	30	30	30	30	29	30	30	30	24	6	19	29	7	30	18	29	28	30	30	30	29	30	30	29	30	16	16	23	23	9	29
23:34:00		29	18	30	30	28	23	14	29	19	30	28	30	26	26	30	30	30	26	30	29	23	20	30	30	29	30	17	30	27	14	27	29	28	30	25	30	30	26	30	30	29	29	14	27	8	30	30	9
0:04:00		30	29	30	27	22	20	27	30	30	30	29	26	22	26	30	29	30	30	30	30	24	21	30	30	30	30	20	10	30	25	30	29	26	28	30	14	27	0	30	11	30	30	30	27	22	20	30	29
0:34:00		28	28	30	28	10	28	27	19	23	30	19	19	16	30	30	30	17	30	25	30	13	24	16	30	26	17	30	27	23	17	30	27	30	30	26	23	30	21	30	18	30	30	29	24	27	27	12	30
1:04:00		30	15	27	9	19	18	30	9	27	30	30	29	29	24	2	28	22	28	30	29	25	26	19	30	30	30	10	26	30	30	29	30	30	30	13	17	30	30	30	30	16	8	30	15	20	30	30	29
1:34:00		26	22	12	7	21	14	0	29	30	30	17	26	30	28	20	30	30	28	30	23	21	30	23	30	30	27	25	30	30	15	30	30	30	18	30	23	30	30	23	30	14	29	26	29	19	23	16	15
2:04:00		30	21	23	21	21	29	23	24	29	17	11	29	16	29	30	30	30	30	30	29	19	29	22	30	29	29	16	1	29	11	30	30	13	29	30	30	11	30	26	24	30	28	0	28	30	28	29	14
2:34:00		28	30	28	30	30	28	3	16	28	5	19	30	23	24	28	30	30	21	30	29	24	12	23	28	30	30	24	11	29	16	30	14	28	30	18	30	29	18	30	30	23	25	8	0	30	23	13	26
3:04:00		30	30	4	29	11	29	21	30	29	17	27	30	30	30	29	4	30	30	23	28	30	27	26	5	30	9	13	29	18	29	30	13	30	19	30	12	25	14	17	30	17	29	22	29	28	7	30	20
3:34:00		30	30	19	29	29	28	29	15	17	23	30	30	30	26	27	21	11	30	15	25	29	22	30	29	30	13	13	11	23	13	8	26	30	22	30	29	24	23	29	6	0	30	29	28	28	30	24	30
4:04:00		30	23	30	26	30	28	13	30	24	28	28	29	30	30	30	30	30	30	27	19	18	28	30	30	30	24	25	26	28	19	21	30	27	30	17	30	30	28	30	23	15	30	2	14	16	30	30	28
4:34:00		30	20	23	30	30	16	11	30	29	30	27	22	30	30	30	18	30	30	30	30	20	6	30	30	26	19	28	14	30	5	14	25	30	27	30	11	30	30	10	17	18	30	5	29	30	29	30	29
5:04:00		30	25	0	24	17	27	30	15	18	23	27	20	30	21	3	30	27	20	30	30	29	11	3	30	19	26	27	7	30	17	18	17	30	29	30	19	8	10	27	29	12	10	0	27	29	9	25	6
5:34:00		22	15	0	0	30	25	30	30	19	17	30	30	15	30	14	18	30	30	7	23	17	20	7	30	16	30	19	30	30	27	29	13	19	29	29	18	29	14	22	22	28	28	17	16	13	27	11	21
6:04:00		12	30	0	20	21	29	21	29	19	30	28	29	20	29	30	19	28	30	22	21	30	22	13	30	27	26	30	24	30	22	25	28	20	21	18	30	16	18	22	27	27	29	30	24	10	29	30	24
6:34:00		30	30	0	27	20	27	5	20	29	30	30	30	30	28	30	29	30	22	29	0	28	19	27	16	9	27	26	15	30	0	0	27	30	13	29	12	18	30	10	19	23	29	30	29	29	28	29	16
7:04:00		30	30	19	29	15	30	30	25	15	30	27	29	30	17	29	24	30	7	30	30	7	21	28	30	26	4	29	10	30	0	16	28	30	21	19	5	20	17	1	9	12	30	30	20	28	30	30	27
7:34:00		30	25	30	10	26	30	1	25	16	20	23	30	30	6	28	16	7	22	11	19	10	23	16	10	29	19	24	5	6	4	12	26	22	19	14	11	30	20	30	13	14	25	30	13	29	30	28	28
8:04:00		7	0	30	10	10	28	22	13	26	29	14	16	17	5	16	30	30	13	12	16	2	21	22	26	18	4	11	24	20	6	0	30	0	0	16	1	11	15	7	17	13	17	30	23	18	22	6	12
8:34:00		15	5	8	0	0	8	7	7	0	8	0	0	0	0	0	13	10	6	3	6	10	0	7	3	11	5	11	11	10	0	0	11	8	13	18	0	14	7	0	3	4	0	19	9	4	0	17	11
9:04:00		24	23	19	0	6	14	13	26	17	25	8	11	17	13	4	16	14	5	6	13	22	3	0	15	8	24	0	0	9	0	9	21	16	1	0	0	13	0	0	0	0	12	0	5	0	0	0	11
9:34:00		27	8	12	22	5	27	2	11	11	16	17	17	23	5	10	27	16	12	24	30	22	21	23	30	30	23	10	11	30	0	30	19	28	22	14	0	30	1	7	22	10	30	5	17	5	0	9	27
10:04:00		29	15	24	21	17	24	29	26	20	26	22	26	26	16	13	11	12	19	22	30	27	15	23	16	27	11	6	13	30	0	30	24	23	27	30	3	22	22	15	20	27	21	8	17	5	7	25	28
10:34:00		21	17	24	30	15	7	27	30	27	17	23	25	25	15	10	24	17	23	30	30	5	18	26	24	30	13	14	18	21	8	22	14	30	16	25	13	11	26	13	20	7	20	22	29	11	14	19	27
11:04:00		21	29	27	27	30	25	30	14	30	19	24	30	29	18	28	28	6	26	30	30	13	8	25	26	30	21	10	12	25	0	28	16	30	21	30	9	30	25	29	21	16	29	7	14	17	13	21	30
11:34:00		30	10	27	21	9	23	30	22	30	29	19	20	28	8	25	24	17	18	30	30	28	0	30	28	29	26	15	28	30	10	29	30	21	14	30	20	22	22	10	19	15	20	25	25	0	8	29	30
12:04:00		28	26	27	15	23	14	30	25	30	27	13	19	23	29	18	13	7	22	30	30	22	16	12	30	21	23	13	8	30	1	30	22	27	28	30	18	30	29	23	29	21	30	15	11	8	9	26	15
12:34:00		22	26	30	26	25	28	21	30	24	18	11	20	28	12	24	30	30	25	30	30	2	15	28	30	25	28	23	22	23	15	28	28	30	30	19	23	29	26	19	17	24	20	30	18	15	26	24	30
13:04:00		16	24	21	28	15	15	15	20	25	22	23	28	30	26	30	29	30	29	30	30	20	12	30	30	29	24	28	6	30	17	30	24	29	28	17	20	30	30	10	30	27	29	29	20	18	20	28	21
13:34:00		20	30	26	19	17	16	30	13	30	24	30	19	30	21	30	25	25	17	30	17	30	21	30	21	17	29	21	0	29	21	28	29	29	23	19	17	30	30	21	30	21	29	0	21	16	30	28	21
14:04:00		25	17	21	7	27	26	30	29	29	28	24	28	30	14	20	25	21	20	21	21	12	21	21	21	21	18	9	2	21	8	21	21	29	29	11	24	26	28	27	25	21	30	6	29	20	29	30	28
14:34:00		30	23	7	28	18	19	28	20	28	22	12	30	30	22	29	22																	26	14	27	29	27	28	30	30	30	26	5	23	7	21	22	27
15:04:00																																		30	4	23	14	0	30	30	30	14	20	0	18	0	27	17	25
	* missing values denote unrecorded timepoints, empty tray positions, or dead flies
[truncated: 238 more columns]

## Sheet: 1k
tko25t	rye	tko25t/rye
452	390	460
485	262	383
424	326	305
394	388	435
402	393	438
465	401	304
475	313	280
441	429	298
534	285	461
379	427	475
327	255	436
519	387	370
480	304	441
379	241	398
384	433	431
406	354	326
275	246	533
338	205	203
562	11	372
544	209	355
329	354	326
234	168	318
325	393	307
356	213	433
456	48	269
403	352	532
230	28	151
152	43	470
299	79	369
88	192	159
447	193	210
399	207	439
501	288	419
277	239	195
398	256	391
227	258	283
332	165	257
423	296	323
301	312	185
386	197	290
356	168	294
388	181	350
240	191	132
311	373	267
246	294	93
295	300	185
411	176	246
461	262	265
263	151	141
194	245	378
317	304	366
511	126	288
488	187	299
233	147	440
201	174	373
321	86	343
346	122	291
342	193	273
303	266	347
114	228	210
291	301	391
251	177	261
332	253	286
108	51	275
309	382	222
395	249	234
261	78	386
414	245	241
432	86	508
368	231	374
445	239	390
438	233	158
433	393	325
324	262	334
237	342	392
438	336	384
234	300	241
413	235	228
375	195	415
486	326	231
384	415	229
530	389	363
315	423	464
415	305	494
379	154	339
475	447	363
417	251	222
387	404	362
407	387	374
346	498	312
510	330	374
327	306	308
282	331	479
419	309	359
477	259	223
		245

[truncated: 47 more sheets: 1l, 1m, 1n, 1o, 1p, 1q, 2b, 2c, 2d, 2e, 3b, 3c, 3d, 3e, 3f, 3g, 3h, 3i, 3j, 3k …]
